# Supplementary material for: Mobility of South America’s transcontinental drainage divide and shrinkage of the Paraná river basin linked to lithologic and geodynamic controls
Source: Sci Rep. 2025 Jan 24;15:3134. doi: 10.1038/s41598-025-87470-1 (PMC11761504; doi:10.1038/s41598-025-87470-1)
Supplement: Supplementary file 1 — Supplementary Material 1 [file 41598_2025_87470_MOESM1_ESM.xlsx]

## Sheet:  Sheet1
Supplementary Table 1: Lithologic units, rock types, and classes at the headwaters of river pairs analayzed on opposing sides of the Paraná River Basin main drainage divide. River pairs are numbered according to "River #" and cross-referenced with river profiles and maps showing elevation asymmetry across the divides provided in Supplementary Data 1. Rock types were assessed at the headwater of r…
	Paraná River Basin headwater			Neighboring basin headwater
River #	Unit Name	Lithotype	Rock Class	Unit Name	Lithotype	Rock Class
4	Serra General	Dacite	Igneous	Serra General	Dacite	Igneous
20	Serra do Landim	Phyllite, Sericite Carbonous Phyllite	Metamorphic	Serra do Landim	Phyllite, Sericite Carbonous Phyllite	Metamorphic
24	Ferruginous detrital-lateritic coverings	Agglomerate, Sand, Clay, Laterite	Igneous, Cover sediment	Paracatu	Carbonaceous Sericite Phyllite	Metamorphic
26	Ferruginous detrital-lateritic coverings	Agglomerate, Sand, Clay, Laterite	Igneous, Cover sediment	Agglomerate, Sand, Clay, Laterite	Carbonaceous Sericite Phyllite	Metamorphic
28	Paraopeba	Arkose, Mudstone, CalcSandstone, Dolomite, Shale, Siltstone, Rhythmite, Marl	Sedimentary	Paraopeba	Arkose, Mudstone, CalcSandstone, Dolomite, Shale, Siltstone, Rhythmite, Marl	Sedimentary
31	Canasta Indivise	shale, Phyllite, Graphite shale, Sericita shale, Mica shale, metasandstone	Metamorphic	Canasta Indivise	shale, Phyllite, Graphite shale, Sericita shale, Mica shale, metasandstone	Metamorphic
33	Lavras	Granite, Granitoid, Migmatite	Igneous, Metamorphic	Lavras	Granite, Granitoid, Migmatite	Igneous, Metamorphic
39	Varginha - Guaxupã - upper migmatitic paragneissic	Biotite gneiss, Mica shale, Paragneiss	Metamorphic	Varginha - Guaxupã - upper migmatitic paragneissic	Biotite gneiss, Mica shale, Paragneiss	Metamorphic
40	Marins Granite	biotite granite	Igneous	Varginha - Guaxupã - upper migmatitic paragneissic	Biotite gneiss, Mica shale, Paragneiss	Metamorphic
46	Apiaí Granite	biotite granite	Igneous	Apiaí Granite	biotite granite	Igneous
47	Carbonatic	CalciPhyllite, Marble, Dolomitic metalimestone	Metamorphic	Terrigenous	Phyllite, metagreywacke, feldspatic metasandstone, metasiltite, quartz metasandstone	Metamorphic
48	Santa Rita Granite, Cunhaporanga Complex	Monzogranite	Igneous	Santa Rita Granite, Cunhaporanga Complex	Monzogranite	Igneous
49	Serra do Itaberaba	Mica shale, Metapelite	Metamorphic	Serra da Boa Vista Granite	Granite Biotite, Granodiorite, Monzonite	Igneous
50	Carrancas, graphitic metapelites	Graphite shale, Quartz-mica shale	Metamorphic	Andrelândia, quartzite	Muscovite Quartzite, Quartz metasandstone	Metamorphic
52	Andrelândia, shales and paragneisses	aluminum shale	Metamorphic	Andrelândia, shales and paragneisses	aluminum shale	Metamorphic
54	Varginha - Guaxupã - upper migmatitic paragneissic	Biotite gneiss, Mica shale, Paragneiss	Metamorphic	Marins Granite	biotite granite	Igneous
55	Varginha - Guaxupã - upper migmatitic paragneissic	Biotite gneiss, Mica shale, Paragneiss	Metamorphic	Varginha - Guaxupã - upper migmatitic paragneissic	Biotite gneiss, Mica shale, Paragneiss	Metamorphic
56	Serra Preta Granite	biotite granite	Igneous	Varginha - Guaxupã - upper migmatitic paragneissic	Biotite gneiss, Mica shale, Paragneiss	Metamorphic
57	Serra Preta Granite	biotite granite	Igneous	Varginha - Guaxupã - upper migmatitic paragneissic	Biotite gneiss, Mica shale, Paragneiss	Metamorphic
58	Serra Preta Granite	biotite granite	Igneous	Serra Preta Granite	biotite granite	Igneous
60	Resende	Sandstone, Conglomerate, Diamictite, Mudstone	Sedimentary	Embu - paragneissic	Biotite gneiss	Metamorphic
61	Alluvial deposits	Sand	Cover sediment	Sabará Granite	Granite, Monzogranite	Igneous
63	Coastal, migmatitic granite-gneissic	Gneiss, Migmatite, Augengnaise	Metamorphic	Coastal, migmatitic granite-gneissic	Gneiss, Migmatite, Augengnaise	Metamorphic
64	Coastal, orthogneissic	Biotite gneiss, Gneiss, Migmatite, Orthogneiss	Metamorphic	Coastal, orthogneissic	Biotite gneiss, Gneiss, Migmatite, Orthogneiss	Metamorphic
65	Embu, locally migmatitic shales	Quartz shale	Metamorphic	Embu, locally migmatitic shales	Quartz shale	Metamorphic
67	Ibiúna Granite	Granodiorite, Quartz Monzonite, Monzogranite	Igneous	Ibiúna Granite	Granodiorite, Quartz Monzonite, Monzogranite	Igneous
68	Votuverava, Terrigen	Phyllite, Metaconglomerate, metasandstone, Metasiltite	Metamorphic	Votuverava, shales	Biotite-Quartz shale, Quartz-mica shale, Muscovite-biotite shale	Metamorphic
70	Iporanga, metapelitic	Slate, Phyllite, Metasiltite	Metamorphic	Iporanga, metapelitic	Slate, Phyllite, Metasiltite	Metamorphic
72	Terrigen	Phyllite, metagreywacke, feldspatic metasandstone, metasiltite, quartz metasandstone	Metamorphic	Terrigen	Phyllite, metagreywacke, feldspatic metasandstone, metasiltite, quartz metasandstone	Metamorphic
73	Santa Rita Granite, Cunhaporanga Complex	Monzogranite	Igneous	Terrigen	Phyllite, metagreywacke, feldspatic metasandstone, metasiltite, quartz metasandstone	Metamorphic
74	Água Clara, carbonate unit	Calcitic marble, rock Calcisilicate	Metamorphic	Água Clara, carbonate unit	Calcitic marble, rock Calcisilicate	Metamorphic
75	Santa Rita Granite, Cunhaporanga Complex	Monzogranite	Igneous	Santa Rita Granite, Cunhaporanga Complex	Monzogranite	Igneous
76	Santa Rita Granite, Cunhaporanga Complex	Monzogranite	Igneous	Santa Rita Granite, Cunhaporanga Complex	Monzogranite	Igneous
77	Santa Rita Granite, Cunhaporanga Complex	Monzogranite	Igneous	Santa Rita Granite, Cunhaporanga Complex	Monzogranite	Igneous
78	Furnas	Sandstone	Sedimentary	Furnas	Sandstone	Sedimentary
80	Furnas	Sandstone	Sedimentary	Água Clara, shales unit	Quartz-mica shale	Metamorphic
82	Furnas	Sandstone	Sedimentary	Furnas	Sandstone	Sedimentary
83	Atuba - gneissic	Biotite gneiss, Gneiss, Tonalitic orthogneiss, Hornblende gneiss, Migmatite	Metamorphic	Capiru, metapelitic	Phyllite, Metarhythmite, Metasiltite	Metamorphic
84	Marumbi Granite	Granodiorite	Igneous	Anhangava Granite	alkali-feldspar granite	Igneous
87	Santa Catarina, ortho and paraderivative rocks	Gneiss, Granulite Gneiss, Granulite	Metamorphic	Santa Catarina, ortho and paraderivative rocks	Gneiss, Granulite Gneiss, Granulite	Metamorphic
89	Santa Catarina, ortho and paraderivative rocks	Gneiss, Granulitic Gneiss, Granulite	Metamorphic	Santa Catarina, ortho and paraderivative rocks	Gneiss, Granulite Gneiss, Granulite	Metamorphic
90	Campo MouRí£o	Sandstone, Shale	Sedimentary	Campo MouRí£o	Sandstone, Shale	Sedimentary
94	Taciba	Sandstone, Shale, Rhythm	Sedimentary	Taciba	Sandstone, Shale, Rhythm	Sedimentary
95	Taciba	Sandstone, Shale, Rhythm	Sedimentary	Taciba	Sandstone, Shale, Rhythm	Sedimentary
97	beautiful river	Sandstone, Shale, Siltstone	Sedimentary	beautiful river	Sandstone, Shale, Siltstone	Sedimentary
98	Palermo	Sandstone, Sandy Siltstone, Siltstone	Sedimentary	Palermo	Sandstone, Sandy Siltstone, Siltstone	Sedimentary
99	Serra Alta	Mudstone, Shale, Siltstone	Sedimentary	Irati	Shale	Sedimentary
100	Serra Alta	Mudstone, Shale, Siltstone	Sedimentary	Irati	Shale	Sedimentary
101	Teresina	Clayey siltstone	Sedimentary	Serra Alta	Mudstone, Shale, Siltstone	Sedimentary
102	Rio do Rasto	Mudstone, Siltic Mudstone, Siltstone	Sedimentary	Rio do Rasto	Mudstone, Siltic Mudstone, Siltstone	Sedimentary
104	Serra General	Dacite	Igneous	Serra General	Dacite	Igneous
105	Serra General	Dacite	Igneous	Botucatu	Fine sandstone, Quartz Sandstone	Sedimentary
108	Rio do Rasto	Mudstone, Siltic Mudstone, Siltstone	Sedimentary	Teresina	Clayey siltstone	Sedimentary
109	Rio do Rasto	Mudstone, Siltic Mudstone, Siltstone	Sedimentary	Rio do Rasto	Mudstone, Siltic Mudstone, Siltstone	Sedimentary
110	Rio do Rasto	Mudstone, Siltic Mudstone, Siltstone	Sedimentary	Teresina	Clayey siltstone	Sedimentary
111	Rio do Rasto	Mudstone, Siltic Mudstone, Siltstone	Sedimentary	Serra Alta	Mudstone, Shale, Siltstone	Sedimentary
112	Rio do Rasto	Mudstone, Siltic Mudstone, Siltstone	Sedimentary	Rio do Rasto	Mudstone, Siltic Mudstone, Siltstone	Sedimentary
113	Rio do Rasto	Mudstone, Siltic Mudstone, Siltstone	Sedimentary	Serra Alta	Mudstone, Shale, Siltstone	Sedimentary
114	Teresina	Clayey siltstone	Sedimentary	Serra Alta	Mudstone, Shale, Siltstone	Sedimentary
115	Teresina	Clayey siltstone	Sedimentary	Serra Alta	Mudstone, Shale, Siltstone	Sedimentary
116	Serra Alta	Mudstone, Shale, Siltstone	Sedimentary	Serra Alta	Mudstone, Shale, Siltstone	Sedimentary
118	Serra General	Dacite	Igneous	Botucatu	Fine sandstone, Quartz Sandstone	Sedimentary
119	Kβ/244	volcanic	Basaltic	Kβ/244	volcanic	Basaltic
121	Kα/243	volcanic	Rhyolitic	Kα/243	volcanic	Rhyolitic
122	Kα/243	volcanic	Rhyolitic	Kα/243	volcanic	Rhyolitic
123	Kα/243	volcanic	Rhyolitic	Kα/243	volcanic	Rhyolitic
124	Kα/243	volcanic	Rhyolitic	Kα/243	volcanic	Rhyolitic
125	Kα/243	volcanic	Rhyolitic	Kα/243	volcanic	Rhyolitic
126	Kα/243	volcanic	Rhyolitic	Kα/243	volcanic	Rhyolitic
127	Kα/243	volcanic	Rhyolitic	Kα/243	volcanic	Rhyolitic
128	Kα/243	volcanic	Rhyolitic	Kα/243	volcanic	Rhyolitic
131	Kβ/244	volcanic	Basaltic	Kβ/244	volcanic	Basaltic
132	Kβ/244	volcanic	Basaltic	Kβ/244	volcanic	Basaltic
133	Kβ/244	volcanic	Basaltic	Kβ/244	volcanic	Basaltic
134	Kβ/244	volcanic	Basaltic	Kβ/244	volcanic	Basaltic
135	Kβ/244	volcanic	Basaltic	Kβ/244	volcanic	Basaltic
136	Kβ/244	volcanic	Basaltic	Kβ/244	volcanic	Basaltic
137	Kβ/244	volcanic	Basaltic	Kβ/244	volcanic	Basaltic
138	CZs4/269	Sedimentary	Undifferentiated	CZs4/269	Sedimentary	Undifferentiated
139	Kβ/245	volcanic	Basaltic	Kβ/245	volcanic	Basaltic
140	Kβ/244	volcanic	Basaltic	CZs4/269	Sedimentary	Undifferentiated
141	Kβ/244	volcanic	Basaltic	Kβ/244	volcanic	Basaltic
142	CZs4/269	Sedimentary	Undifferentiated	CZs4/269	Sedimentary	Undifferentiated
143	Kβ/244	volcanic	Basaltic	Kβ/244	volcanic	Basaltic
144	Kβ/244	volcanic	Basaltic	Kβ/244	volcanic	Basaltic
145	Kβ/244	volcanic	Basaltic	Kβ/244	volcanic	Basaltic
147	Kβ/244	volcanic	Basaltic	Kβ/244	volcanic	Basaltic
148	Kβ/244	volcanic	Basaltic	Kβ/244	volcanic	Basaltic
149	Kβ/244	volcanic	Basaltic	Kβ/244	volcanic	Basaltic
150	Kβ/244	volcanic	Basaltic	Kβ/244	volcanic	Basaltic
153	JKs1/233	Sedimentary	Siliciclastic	JKs1/233	Sedimentary	Siliciclastic
154	JKs1/233	Sedimentary	Siliciclastic	JKs1/233	Sedimentary	Siliciclastic
155	JKs1/233	Sedimentary	Siliciclastic	JKs1/233	Sedimentary	Siliciclastic
156	JKs1/233	Sedimentary	Siliciclastic	JKs1/233	Sedimentary	Siliciclastic
157	PS1/199	Sedimentary	Siliciclastic	PS1/199	Sedimentary	Siliciclastic
158	PS1/199	Sedimentary	Siliciclastic	JKs1/233	Sedimentary	Siliciclastic
159	PS1/199	Sedimentary	Siliciclastic	JKs1/233	Sedimentary	Siliciclastic
160	JKs1/233	Sedimentary	Siliciclastic	JKs1/233	Sedimentary	Siliciclastic
161	JKs1/233	Sedimentary	Siliciclastic	JKs1/233	Sedimentary	Siliciclastic
162	JKs1/233	Sedimentary	Siliciclastic	JKs1/233	Sedimentary	Siliciclastic
163	JKs1/233	Sedimentary	Siliciclastic	JKs1/233	Sedimentary	Siliciclastic
164	PS1/199	Sedimentary	Siliciclastic	JKs1/233	Sedimentary	Siliciclastic
165	JKs1/233	Sedimentary	Siliciclastic	JKs1/233	Sedimentary	Siliciclastic
166	PS1/199	Sedimentary	Siliciclastic	PS1/199	Sedimentary	Siliciclastic
167	Kβ/244	volcanic	Basaltic	Kβ/244	volcanic	Basaltic
168	PS1/199	Sedimentary	Siliciclastic	PS1/199	Sedimentary	Siliciclastic
170	Kβ/244	volcanic	Basaltic	Kβ/244	volcanic	Basaltic
172	Kβ/244	volcanic	Basaltic	Kβ/244	volcanic	Basaltic
173	Kβ/244	volcanic	Basaltic	Kβ/244	volcanic	Basaltic
174	Kβ/244	volcanic	Basaltic	Kβ/244	volcanic	Basaltic
175	Kβ/244	volcanic	Basaltic	Kβ/244	volcanic	Basaltic
176	Kβ/244	volcanic	Basaltic	Kβ/244	volcanic	Basaltic
177	Kβ/244	volcanic	Basaltic	Kβ/244	volcanic	Basaltic
178	Kβ/244	volcanic	Basaltic	Ks1/248	Sedimentary	Siliciclastic
180	Kβ/244	volcanic	Basaltic	Kβ/244	volcanic	Basaltic
184	Aquidauana	Sandstone, Diamictite, Shale, Siltstone	Sedimentary	Aquidauana	Sandstone, Diamictite, Shale, Siltstone	Sedimentary
185	Aquidauana	Sandstone, Diamictite, Shale, Siltstone	Sedimentary	Aquidauana	Sandstone, Diamictite, Shale, Siltstone	Sedimentary
186	Aquidauana	Sandstone, Diamictite, Shale, Siltstone	Sedimentary	Aquidauana	Sandstone, Diamictite, Shale, Siltstone	Sedimentary
187	Undifferentiated detrital covers	Sand, Clay, Gravel	Cover sediment	Undifferentiated detrital covers	Plow, Clay, Gravel	Cover sediment
188	Undifferentiated detrital covers	Sand, Clay, Gravel	Cover sediment	Aquidauana	Sandstone, Diamictite, Shale, Siltstone	Sedimentary
190	Undifferentiated detrital covers	Sand, Clay, Gravel	Cover sediment	Undifferentiated detrital covers	Sand, Clay, Gravel	Cover sediment
193	Aquidauana	Sandstone, Diamictite, Shale, Siltstone	Sedimentary	Aquidauana	Sandstone, Diamictite, Shale, Siltstone	Sedimentary
194	Undifferentiated detrital covers	Sand, Clay, Gravel	Cover sediment	Undifferentiated detrital covers	Sand, Clay, Gravel	Cover sediment
195	Aquidauana	Sandstone, Diamictite, Shale, Siltstone	Sedimentary	Aquidauana	Sandstone, Diamictite, Shale, Siltstone	Sedimentary
196	Aquidauana	Sandstone, Diamictite, Shale, Siltstone	Sedimentary	Aquidauana	Sandstone, Diamictite, Shale, Siltstone	Sedimentary
198	Anicuns-Itaberaí, Quartzite	Quartzite	Metamorphic	Orthogneisses of the West of Goiás	Tonalitic orthogneisse	Metamorphic
199	Orthogneisses of the West of Goiás	Tonalitic orthogneisse	Metamorphic	Orthogneisses of the West of Goiás	Tonalitic orthogneisse	Metamorphic
202	Jurubatuba	Metagranite,Metatonalite	Metamorphic	Jurubatuba	Metagranite,Metatonalite	Metamorphic
203	Jurubatuba	Metagranite,Metatonalite	Metamorphic	Piracanjuba River Type Granites	Alkali-feldspar granite, Granodiorite	Igneous
204	Anápolis-Itauçu - Orthogranulites Association		Igneous, Metamorphic	Anápolis-Itauçu - Orthogranulites Association		Igneous, Metamorphic
205	Anápolis-Itauçu - Orthogranulites Association	Charnockite, Serpentinite, Shale talc, Metagabbro, Methanorite, Metapyroxenite	Igneous, Metamorphic	Anápolis-Itauçu - Orthogranulites Association	Charnockite, Serpentinite, Shale talc, Metagabbro, Methanorite, Metapyroxenite	Igneous, Metamorphic
207	Anápolis-Itauçu - Supracrustais Association	Gneiss, Gondite, Marble, Calcisilicate rock	Metamorphic	Anápolis-Itauçu - Supracrustais Association	Gneiss, Gondite, Marble, Calcisilicate rock	Metamorphic
208	Paracatu	Carbonaceous Sericite Phyllite	Metamorphic	Paracatu	Carbonaceous Sericite Phyllite	Metamorphic
209	Araxá - Unit B	Muscovite-biotite shale, Chlorite shale	Metamorphic	Pelito-carbonated rhythm	Metasiltite, Metargillite	Metamorphic
210	Caiuá	Sandstone	Sedimentary	Kβ/244	volcanic	Basaltic
210	Ks1/248	Sedimentary	Siliciclastic	Kβ/244	volcanic	Basaltic
211	Caiuá	Sandstone	Sedimentary	Serra General	Dacite	Igneous
212	Caiuá	Sandstone	Sedimentary	Serra General	Dacite	Igneous
213	Caiuá	Sandstone	Sedimentary	Serra General	Dacite	Igneous
214	Serra General	Dacite	Igneous	Serra General	Dacite	Igneous
215	Serra General	Dacite	Igneous	Serra General	Dacite	Igneous
217	Serra General	Dacite	Igneous	Serra General	Dacite	Igneous
218	Serra General	Dacite	Igneous	Serra General	Dacite	Igneous
219	Serra General	Dacite	Igneous	Serra General	Dacite	Igneous
220	Serra General	Dacite	Igneous	Serra General	Dacite	Igneous
221	Serra General	Dacite	Igneous	Serra General	Dacite	Igneous
222	Serra General	Dacite	Igneous	Serra General	Dacite	Igneous
223	Serra General	Dacite	Igneous	Serra General	Dacite	Igneous
224	Caiuá	Sandstone	Sedimentary	Caiuá	Sandstone	Sedimentary
225	Caiuá	Sandstone	Sedimentary	Caiuá	Sandstone	Sedimentary
226	Caiuá	Sandstone	Sedimentary	Serra General	Dacite	Igneous
227	Saint Anastasius	Sandstone	Sedimentary	Saint Anastasius	Sandstone	Sedimentary
228	Saint Anastasius	Sandstone	Sedimentary	Caiuá	Sandstone	Sedimentary
229	Caiuá	Sandstone	Sedimentary	Caiuá	Sandstone	Sedimentary
230	Caiuá	Sandstone	Sedimentary	Caiuá	Sandstone	Sedimentary
231	Rio de Peixe Valley	Sandstone, Shale sandstone	Sedimentary	Rio de Peixe Valley	Sandstone, Shale sandstone	Sedimentary
232	Botucatu	Fine sandstone, Quartz Sandstone	Sedimentary	Botucatu	Fine sandstone, Quartz Sandstone	Sedimentary
233	Corumbati	Sandstone, Silitite	Sedimentary	Irati	Shale	Sedimentary
234	Cahoeirinha	Sandstone, Sand, Claystone	Cover sediment, Sedimentary	Irati	Shale	Sedimentary
